# Supplementary material for: Differentially Expressed Circular RNAs in Peripheral Blood Mononuclear Cells of Patients with Parkinson's Disease
Source: Mov Disord. 2021 Jan 12;36(5):1170–9. doi: 10.1002/mds.28467 (PMC8248110; doi:10.1002/mds.28467)
Supplement: Supplementary file 1 — Figure S1. Swarm plots for the 42 circRNAs whose relative expression is not significantly altered in the PBMCs of idiopathic PD patients. Mean levels +/− SEM are included below each graph. Graphs demonstrate relative expression of log‐transformed data. Unpaired t‐test was used to determine the significance of differences between the two groups. *P < 0.05, **P < 0.01, ***P < 0.001. [file MDS-36-1170-s002.zip]

Archive with 3 entries (3 files):
- MDS_28467_Suppl Fig 1A.tif
- MDS_28467_Suppl Fig 1B.tif
- MDS_28467_Suppl Fig 1C.tif
